# Supplementary material for: Iron-deficiency anemia reduces cardiac contraction by downregulating RyR2 channels and suppressing SERCA pump activity
Source: JCI Insight. 2019 Apr 4;4(7):e125618. doi: 10.1172/jci.insight.125618 (PMC6483648; doi:10.1172/jci.insight.125618)
Supplement: Supplemental Table 1 [file jciinsight-4-125618-s126.xlsx]

## Sheet: Table S1 numbers
Figure 1				Figure 2				Figure 3					Figure 4					Figure 5					Figure 6					Figure 7
	n number				n number				n number					n number					n number					n number					n number
	Group	Mouse			Group	Mouse			Group	Mouse	Total cell			Group	Mouse	Total cell			Group	Mouse	Total cell			Group	Mouse	Total cell			Group	Mouse	Total cell
1B Body mass	Control	6		Cine MRI	Control	6		3A CaT timecourse	Control	3	28		4A Cell length and width	Control	3	63		5A Buffering capacity	Control	3	64		6A RyR2 Western blot	Control	3	NA		7A SERCA/PLN Western blot	Control	3	NA
	Deficient	7			Deficient	7			Deficient	3	24			Deficient	3	59			Deficient	3	65			Deficient	3	NA			Deficient	3	NA
	Control + FCM	NA			Control + FCM	NA			Control + FCM	3	51			Control + FCM	3	60			Control + FCM	NA	NA			Control + FCM	NA	NA			Control + FCM	NA	NA
	Deficient + FCM	8			Deficient + FCM	8			Deficient + FCM	3	21			Deficient + FCM	3	60			Deficient + FCM	NA	NA			Deficient + FCM	NA	NA			Deficient + FCM	NA	NA
1C Haemoglobin	Control	6						3B CaT amplitude	Control	3	28		4B Capacitance	Control	4	11		5B CaT timecourse	Control	5	80		6B Ryr2 gene expression	Control	9	NA		6B Atp2a2 gene expression	Control	9	NA
	Deficient	7							Deficient	3	24			Deficient	4	10			Deficient	5	54			Deficient	9	NA			Deficient	9	NA
	Control + FCM	NA							Control + FCM	3	51			Control + FCM	6	18			Control + FCM	6	100			Control + FCM	NA	NA			Control + FCM	NA	NA
	Deficient + FCM	8							Deficient + FCM	3	21			Deficient + FCM	4	14			Deficient + FCM	4	44			Deficient + FCM	NA	NA			Deficient + FCM	NA	NA
1D Serum measurements	Control	10						3B Rate of upstroke	Control	3	28		4C LCC current density	Control	4	11		5C Systolic [Ca]	Control	5	80		6C Neonate HIF Western blot	3 independent isolations				6C and D Neonate PLN Western blot	3 independent isolations
	Deficient	10							Deficient	3	24			Deficient	4	10			Deficient	5	54
	Control + FCM	NA							Control + FCM	3	51			Control + FCM	6	18			Control + FCM	6	100
	Deficient + FCM	13							Deficient + FCM	3	21			Deficient + FCM	4	14			Deficient + FCM	4	49
1E Tissue iron measurements	Control	22 (10)	Liver/spleen (heart)					3B Time to 50% recovery	Control	3	28		4D LCC immunofluorescence	Control	3	NA		5C Diastolic [Ca]	Control	5	80		6D Neonate RyR2 Western blot	3 independent isolations				6E-G Neonate CaT imaging	Normoxia	5 independent isolations	180
	Deficient	22 (10)							Deficient	3	24			Deficient	3	NA			Deficient	5	55
	Control + FCM	NA							Control + FCM	3	51			Control + FCM	NA	NA			Control + FCM	6	100								Hypoxia		173
	Deficient + FCM	14 (11)							Deficient + FCM	3	21			Deficient + FCM	NA	NA			Deficient + FCM	4	44
1G HIF Western blot	Control	3						3C CaT timecourse (ISO)	Control	3	26		4E Electron micrograph	Control	3	NA		5C CaT amplitude	Control	5	80		6E RyR2 immunofluorescence	Control	4	NA
	Deficient	3							Deficient	3	22			Deficient	3	NA			Deficient	5	54			Deficient	3	NA
	Control + FCM	NA							Control + FCM	3	21			Control + FCM	NA	NA			Control + FCM	6	100			Control + FCM	NA	NA
	Deficient + FCM	NA							Deficient + FCM	3	16			Deficient + FCM	NA	NA			Deficient + FCM	4	44			Deficient + FCM	NA	NA
1H HIF targent genes qPCR	Control	9						3D CaT (ISO)	Control	3	26							5D SERCA flux	Control	5	80		6F Calcium wave velocity	Control	3	31
	Deficient	7							Deficient	3	22								Deficient	5	55			Deficient	3	26
	Control + FCM	NA							Control + FCM	3	21								Control + FCM	6	100			Control + FCM	3	26
	Deficient + FCM	NA							Deficient + FCM	3	16								Deficient + FCM	4	44			Deficient + FCM	3	26
1I Histone Western blot	Control	3						3D Time to 50% recovery (ISO)	Control	3	26							5E SR Ca load timecourse	Control	5	55		6G Spontaneous Ca events	Control	3	37
	Deficient	3							Deficient	3	24								Deficient	5	35			Deficient	3	40
	Control + FCM	NA							Control + FCM	3	21								Control + FCM	6	73			Control + FCM	NA	NA
	Deficient + FCM	NA							Deficient + FCM	3	16								Deficient + FCM	4	30			Deficient + FCM	NA	NA
																		5F SR Ca load (rest)	Control	5	55
																			Deficient	5	35
																			Control + FCM	6	73
																			Deficient + FCM	4	30
																		5G SR Ca load (2 min)	Control	5	12
																			Deficient	5	14
																			Control + FCM	6	17
																			Deficient + FCM	4	11
																		5H NCX + PMCA flux	Control	5	55
																			Deficient	5	35
																			Control + FCM	6	73
																			Deficient + FCM	4	30
