# Supplementary material for: Iron-deficiency anemia reduces cardiac contraction by downregulating RyR2 channels and suppressing SERCA pump activity
Source: JCI Insight. 2019 Apr 4;4(7):e125618. doi: 10.1172/jci.insight.125618 (PMC6483648; doi:10.1172/jci.insight.125618)
Supplement: Supplemental Table 2 [file jciinsight-4-125618-s127.xlsx]

## Sheet: Table S2 Nested Stats (adult)
Fluo3 imaging (Figure 3)
	nested one-way ANOVA				Control vs Deficient	Deficient vs Control + FCM	Deficient vs Deficient + FCM
	p-value	F	DFn	Dfd
CaT amplitude	0.0146	8.521	3	8	0.0315	0.0232	0.0314
Upstroke	0.0204	2.387	3	8	0.0462	0.0388	0.0318
50% recovery	0.0621	3.688	3	8	0.7614	0.9456	0.0544
	nested one-way ANOVA				Control vs Control ISO	Deficient vs Deficient ISO	Control ISO vs Deficient ISO
CaT (ISO)	0.0009	16.45	3	8	0.0399	0.002	0.9826
50% recovery (ISO)	0.0045	9.945	3	8	0.0363	0.0229	0.6958
FuraRed imaging (Figure 5)
	nested one-way ANOVA				Control vs Deficient	Deficient vs Control + FCM	Deficient vs Deficient + FCM
	p-value	F	DFn	Dfd
Systolic [Ca]	0.9709	0.07824	3	16	>0.9999	0.9908	0.9838
Diastolic [Ca]	0.0044	6.517	3	16	0.0054	0.0085	0.0306
CaT amplitude	0.0178	4.515	3	16	0.0295	0.0234	0.0492
SR [Ca] load	0.6053	0.6162	3	189	0.6423	0.5814	0.8818
SR [Ca] leak	0.8113	0.3193	3	11	0.9976	0.8344	>0.9999
Ca waves (Figure 6)
	nested one-way ANOVA				Control vs Deficient	Deficient vs Control + FCM	Deficient vs Deficient + FCM
	p-value	F	DFn	Dfd
Wave velocity	0.019	6.015	3	8	0.0234	0.0428	0.0438
Spontaneous events	0.1925	2.451	1	4	0.1925	−	−
