# Supplementary material for: Iron-deficiency anemia reduces cardiac contraction by downregulating RyR2 channels and suppressing SERCA pump activity
Source: JCI Insight. 2019 Apr 4;4(7):e125618. doi: 10.1172/jci.insight.125618 (PMC6483648; doi:10.1172/jci.insight.125618)
Supplement: Supplemental Table 3 [file jciinsight-4-125618-s128.xlsx]

## Sheet: Table S3 Nested Stats (NRVM)
Fluo3 imaging of neonatal cells (Figure 7)
	Estimate	Std. Error	df	t value	lower	upper	Pr(>|t|)	Bonferroni p-value
CaT Amplitude	0.163768	0.062979	348.1	2.6004	0.039901	0.287636	0.00970965	0.00971	**
50% recovery	-10.7557	1.81522	348	-20.2512	-14.3259	-7.18555	7.497e-09	7.497e-09	****
90% recovery	-15.4243	3.87222	348	-3.9833	-23.0403	-7.80844	8.27823e-05	8.27823e-05	****
